# Supplementary material for: Associations of biological ageing and genetic risk with incident abdominal aortic aneurysm
Source: Commun Med (Lond). 2026 Jan 9;6:107. doi: 10.1038/s43856-025-01373-w (PMC12894926; doi:10.1038/s43856-025-01373-w)
Supplement: Supplementary file 4 — Supplementary Data 1 [file 43856_2025_1373_MOESM4_ESM.xlsx]

## Sheet: sData 1
Supplementary Data 1. Summary information of 31 independent SNPs for weighted polygenic risk score construction
Chr	rsID	Position	Effect allele	Other allele	Locus	OR	P value
1	rs12125521	214442481	T	C	SMYD2	1.1	1.13e-06
1	rs12730935	154419892	G	A	IL6R	1.14	3.01e-14
1	rs1795061	214409280	T	C	SMYD2	1.13	8.8e-11
1	rs4129267	154426264	T	C	IL6R	1.14	4.76e-13
1	rs602633	109821511	T	G	PSRC1-CELSR2-SORT1	1.14	6.58e-09
1	rs646776	109818530	T	C	PSRC1-CELSR2-SORT1	1.15	6.45e-12
2	rs7255	20878820	T	C	AC012065.7	1.1	8.58e-13
4	rs10023907	88772535	T	C	MEPE	1.09	1.9e-08
6	rs118039278	160985526	A	G	LPA	1.28	3.64e-18
6	rs3176336	36648816	T	A	CDKN1A	1.1	9.5e-11
8	rs10808546	126495818	C	T	RP11-136O12.2/TRIB1	1.1	1.05e-10
9	rs10757274	22096055	A	G	CDKN2BAS1	1.24	1.54e-33
9	rs10985349	124425243	T	C	DAB2IP	1.17	2.4e-11
9	rs4007642	22093299	T	A	CDKN2BAS1	1.21	6.94e-29
9	rs7025486	124422403	A	G	CNTN3	1.12	5.75e-09
10	rs1412445	91002804	T	C	LIPA	1.1	1.46e-10
11	rs4936098	130280667	G	A	ADAMTS8	1.13	7e-16
11	rs964184	116648917	G	C	ZNF259/APOA5	1.18	4.59e-19
12	rs11172113	57527283	T	C	LRP1	1.1	5.99e-08
13	rs7994761	22871446	A	G	LINC00540	1.14	9.49e-10
13	rs9316871	22861921	A	G	LINC00540	1.15	4.75e-10
15	rs55958997	78915872	A	C	CHRNA3	1.12	9.06e-14
16	rs35254673	84919525	G	A	CRISPLD2	1.09	3.11e-08
18	rs4401144	20193668	T	C	CTAGE1	1.11	3.63e-14
19	rs429358	45411941	C	T	APOE	1.17	1.16e-15
19	rs6511720	11202306	T	G	LDLR	1.24	7.9e-14
19	rs73015016	11191300	G	A	LDLR	1.15	1.28e-07
20	rs3827066	44586023	T	C	PCIF1-ZNF335-MMP9	1.22	2.13e-17
20	rs73149487	62481351	G	T	ABHD16B	1.26	8.33e-09
20	rs8124182	44608901	A	G	PCIF1-ZNF335-MMP9	1.15	8e-10
21	rs2836411	39819830	T	C	ERG	1.1	8.05e-07
Notes: Chr indicates chromosome; SNPs, single nucleotide polymorphism; OR, Odds ratio; PRS, Polygenic risk score.
