# Supplementary material for: Associations of biological ageing and genetic risk with incident abdominal aortic aneurysm
Source: Commun Med (Lond). 2026 Jan 9;6:107. doi: 10.1038/s43856-025-01373-w (PMC12894926; doi:10.1038/s43856-025-01373-w)
Supplement: Supplementary file 5 — Supplementary Data 2 [file 43856_2025_1373_MOESM5_ESM.xlsx]

## Sheet: Sheet1
Supplementary Data 2. Baseline characteristics of the participants included in the study
	Total participants (N = 350,483)	Participants without AAA (N = 348,597)	Participants with AAA (N = 1,886)
Age (years)	56.4 (8.1)	56.3 (8.1)	63.0 (5.3)
Female sex, n (%)	189,698 (54.1%)	189,363 (54.3%)	335 (17.8%)
Ethnicity, n (%)
Asian	6,505 (1.9%)	6,498 (1.9%)	7 (0.4%)
Black	4,516 (1.3%)	4,505 (1.3%)	11 (0.6%)
White	331,888 (94.7%)	330,040 (94.7%)	1,848 (98.0%)
Others	6,017 (1.7%)	6,005 (1.7%)	12 (0.6%)
Missing	1,557 (0.4%)	1,549 (0.4%)	8 (0.4%)
BMI, kg/m2	26.7 (24.1, 29.8)	26.7 (24.1, 29.8)	27.8 (25.3, 30.8)
Education, n (%)
Degree-level education	114,235 (32.6%)	113,873 (32.7%)	362 (19.2%)
Non-college education	232,281 (66.3%)	230,785 (66.2%)	1,496 (79.3%)
Missing	3,967 (1.1%)	3,939 (1.1%)	28 (1.5%)
Employment, n (%)
Employment	204,469 (58.3%)	203,841 (58.5%)	628 (33.3%)
Retired	114,577 (32.7%)	113,484 (32.5%)	1,093 (58.0%)
Unemployment	27,868 (8.0%)	27,720 (8.0%)	148 (7.8%)
Missing	3,569 (1.0%)	3,552 (1.0%)	17 (0.9%)
Townsend Deprivation Index	-2.2 (-3.7, 0.4)	-2.2 (-3.7, 0.4)	-1.9 (-3.5, 0.8)
Smoking status, n (%)
Never smoker	193,027 (55.1%)	192,603 (55.2%)	424 (22.5%)
Current or former smoker	155,832 (44.4%)	154,382 (44.3%)	1,450 (76.9%)
Missing	1,624 (0.5%)	1,612 (0.5%)	12 (0.6%)
Smoking pack-years	8.0 (14.1)	7.9 (14.0)	24.4 (24.3)
Alcohol consumption frequency, n (%)
< 3 times per week	169,312 (48.3%)	168,458 (48.3%)	854 (45.3%)
≥ 3 times per week	153,505 (43.8%)	152,630 (43.8%)	875 (46.4%)
Never	26,988 (7.7%)	26,835 (7.7%)	153 (8.1%)
Missing	678 (0.2%)	674 (0.2%)	4 (0.2%)
Healthy diet score	3.0 (2.0, 4.0)	3.0 (2.0, 4.0)	2.7 (2.0, 3.1)
Physical activity, n (%)
Never	21,261 (6.1%)	21,097 (6.1%)	164 (8.7%)
Low activity	12,815 (3.6%)	12,703 (3.6%)	112 (5.9%)
Medium activity	278,035 (79.3%)	276,551 (79.3%)	1,484 (78.7%)
High activity	36,675 (10.5%)	36,570 (10.5%)	105 (5.6%)
Missing	1,697 (0.5%)	1,676 (0.5%)	21 (1.1%)
Self-reported health, n (%)
Excellent	59,983 (17.1%)	59,807 (17.2%)	176 (9.3%)
Good	205,487 (58.6%)	204,556 (58.7%)	931 (49.4%)
Fair	70,032 (20.0%)	69,427 (19.9%)	605 (32.1%)
Poor	13,093 (3.7%)	12,930 (3.7%)	163 (8.6%)
Missing	1,888 (0.6%)	1,877 (0.5%)	11 (0.6%)
Blood pressure medication, n (%)	69,811 (19.9%)	68,974 (19.8%)	837 (44.4%)
Insulin medication, n (%)	3,415 (1.0%)	3,399 (1.0%)	16 (0.8%)
Cholesterol lowering medication, n (%)	57,705 (16.5%)	56,893 (16.3%)	812 (43.1%)
Genetic risk category, n (%)
Low genetic risk	117,335 (33.5%)	116,852 (33.5%)	483 (25.6%)
Intermediate genetic risk	116,902 (33.4%)	116,274 (33.4%)	628 (33.3%)
High genetic risk	116,246 (33.1%)	115,471 (33.1%)	775 (41.1%)
Biological ages
KDMAge, years	56.7 (49.1, 62.4)	56.7 (49.1, 62.3)	63,4 (59.4, 66.7)
PhenoAge, years	45.8 (38.1, 52.5)	45.7 (38.0, 52.4)	55.7 (50.3, 60.3)
KDMAge acceleration	-0.1 (-1.6, 1.5)	-0.1 (-1.6, 1.5)	0.3 (-1.3, 2.1)
PhenoAge acceleration	-0.4 (-3.5, 3.0)	-0.4 (-3.5, 3.0)	2.5 (-1.0, 6.1)
KDMAge, non-accelerated ageing	178,910 (51.0%)	178,073 (51.1%)	837 (44.4%)
KDMAge, accelerated ageing	171,573 (49.0%)	170,524 (48.9%)	1,049 (55.6%)
PhenoAge, non-accelerated ageing	187,991 (53.6%)	187,378 (53.8%)	613 (32.5%)
PhenoAge, accelerated ageing	162,492 (46.4%)	161,219 (46.2%)	1,273 (67.5%)
Notes: Data are summarized as n (%), mean (SD) or median (IQR). AAA indicates abdominal aortic aneurysm; BMI, body mass index; KDMAge, biological age calculated by the Klemera-Doubal method; PhenoAge, phenotypic age.
