# Supplementary material for: Associations of biological ageing and genetic risk with incident abdominal aortic aneurysm
Source: Commun Med (Lond). 2026 Jan 9;6:107. doi: 10.1038/s43856-025-01373-w (PMC12894926; doi:10.1038/s43856-025-01373-w)
Supplement: Supplementary file 6 — Supplementary Data 3 [file 43856_2025_1373_MOESM6_ESM.xlsx]

## Sheet: Sheet1
Supplementary Data 3. Baseline characteristics of white Europeans included in the study
	Total participants (N =331,888)	Participants without AAA (N =330,040)	Participants with AAA (N =1,848)	P value
Age (years)	56.6 (8.0)	56.5 (8.0)	63.0 (5.3)	<0.001
Female sex, n (%)	180,006 (54.2%)	179,681 (54.4%)	325 (17.6%)	<0.001
BMI, kg/m2	26.7 (24.1, 29.8)	26.7 (24.1, 29.8)	27.8 (25.4, 30.8)	<0.001
Education, n (%)				<0.001
Degree-level education	107,067 (32.2%)	106,716 (32.3%)	351 (19.0%)
Non-college education	221,969 (66.9%)	220,497 (66.8%)	1,472 (79.7%)
Missing	2,852 (0.9%)	2,827 (0.9%)	25 (1.3%)
Employment, n (%)				<0.001
Employment	192,951 (58.1%)	192,337 (58.3%)	614 (33.2%)
Retired	111,512 (33.6%)	110,434 (33.5%)	1,078 (58.3%)
Unemployment	24,856 (7.5%)	24,716 (7.5%)	140 (7.6%)
Missing	2,569 (0.8%)	2,553 (0.7%)	16 (0.9%)
Townsend Deprivation Index	-2.3 (-3.7, 0.2)	-2.3 (-3.7, 0.2)	-1.9 (-3.5, 0.7)	<0.001
Smoking status, n (%)				<0.001
Never smoker	180,763 (54.5%)	180,352 (54.7%)	411 (22.3%)
Current or former smoker	150,022 (45.2%)	148,595 (45.0%)	1,427 (77.2%)
Missing	1,103 (0.3%)	1,093 (0.3%)	10 (0.5%)
Smoking pack-years	8.2 (14.3)	8.1 (14.1)	24.6 (24.3)	<0.001
Alcohol consumption frequency, n (%)				0.012
< 3 times per week	160,026 (48.2%)	159,191 (48.2%)	835 (45.2%)
≥ 3 times per week	150,053 (45.2%)	149,185 (45.2%)	868 (47.0%)
Never	21,585 (6.5%)	21,443 (6.5%)	142 (7.7%)
Missing	224 (0.1%)	221 (0.1%)	3 (0.1%)
Healthy diet score	3.0 (2.0, 4.0)	3.0 (2.0, 4.0)	2.7 (2.0, 3.1)	<0.001
Physical activity, n (%)				<0.001
Never	18,672 (5.6%)	18,510 (5.6%)	162 (8.8%)
Low activity	11,881 (3.6%)	11,772 (3.6%)	109 (5.9%)
Medium activity	265,065 (79.9%)	263,612 (79.9%)	1,453 (78.6%)
High activity	35,205 (10.6%)	35,100 (10.6%)	105 (5.7%)
Missing	1,065 (0.3%)	1,046 (0.3%)	19 (1.0%)
Self-reported health, n (%)				<0.001
Excellent	57,929 (17.5%)	57,754 (17.5%)	175 (9.5%)
Good	196,001 (59.0%)	195,086 (59.1%)	915 (49.5%)
Fair	64,927 (19.6%)	64,337 (19.5%)	590 (31.9%)
Poor	11,863 (3.6%)	11,704 (3.5%)	159 (8.6%)
Missing	1,168 (0.3%)	1,159 (0.4%)	9 (0.5%)
Blood pressure medication, n (%)	65,506 (19.7%)	64,692 (19.6%)	814 (44.0%)	<0.001
Insulin medication, n (%)	3,052 (0.9%)	3,038 (0.9%)	14 (0.8%)	0.5
Cholesterol lowering medication, n (%)	54,279 (16.4%)	53,489 (16.2%)	790 (42.7%)	<0.001
Polygenic risk score	0.8 (0.8, 0.9)	0.8 (0.8, 0.9)	0.9 (0.8, 1.0)	<0.001
Genetic risk category, n (%)				<0.001
Low genetic risk	113,855 (34.3%)	113,377 (34.3%)	478 (25.9%)
Intermediate genetic risk	111,035 (33.5%)	110,419 (33.5%)	616 (33.3%)
High genetic risk	106,998 (32.2%)	106,244 (32.2%)	754 (40.8%)
Biological ages
KDMAge, years	56.9 (49.3, 62.5)	56.8 (49.3, 62.4)	63.4 (59.5, 66.7)	<0.001
PhenoAge, years	46.0 (38.3, 52.6)	45.9 (38.2, 52.5)	55.7 (50.3, 60.3)	<0.001
KDMAge acceleration	-0.1 (-1.7, 1.4)	-0.1 (-1.7, 1.4)	0.3 (-1.3, 2.0)	<0.001
PhenoAge acceleration	-0.5 (-3.5, 2.9)	-0.5 (-3.6, 2.9)	2.4 (-1.0, 6.1)	<0.001
KDMAge, non-accelerated ageing	174,088 (52.5%)	173,262 (52.5%)	826 (44.7%)	<0.001
KDMAge, accelerated ageing	157,800 (47.5%)	156,778 (47.5%)	1,022 (55.3%)	<0.001
PhenoAge, non-accelerated ageing	179,597 (54.1%)	178,994 (54.2%)	603 (32.6%)	<0.001
PhenoAge, accelerated ageing	152,291 (45.9%)	151,046 (45.8%)	1,245 (67.4%)	<0.001
Notes: Data are presented as n (%), mean (SD) or median (IQR). AAA indicates abdominal aortic aneurysm; BMI, body mass index; KDMAge, biological age calculated by the Klemera-Doubal method; PhenoAge, phenotypic age.
