# Supplementary material for: Associations of biological ageing and genetic risk with incident abdominal aortic aneurysm
Source: Commun Med (Lond). 2026 Jan 9;6:107. doi: 10.1038/s43856-025-01373-w (PMC12894926; doi:10.1038/s43856-025-01373-w)
Supplement: Supplementary file 7 — Supplementary Data 4 [file 43856_2025_1373_MOESM7_ESM.xlsx]

## Sheet: Sheet1
Supplementary Data 4. Hazard ratios for incident abdominal aortic aneurysm risk from full Cox models including biological age acceleration and covariates
Variables	Model 1a		Model 2b		Model 3c
	Hazard ratio (95% CI)	P value	Hazard ratio (95% CI)	P value	Hazard ratio (95% CI)	P value
KDMAge acceleration
Quartile 1	Ref.	-	-	-	-	-
Quartile 2	1.233 (1.070, 1.420)	0.004	-	-	-	-
Quartile 3	1.300 (1.129, 1.496)	0.000263	-	-	-	-
Quartile 4	1.60 (1.39, 1.83)	1.65e-11	-	-	-	-
Continuous, per SD increase	-	-	1.065 (1.044, 1.086)	2.56e-10	-	-
Non-accelerated ageingd	-	-	-	-	Ref.	-
Accelerated ageinge	-	-	-	-	1.291 (1.171, 1.423)	2.8e-07
Age	1.140 (1.128, 1.152)	< 2e-16	1.140 (1.128, 1.153)	< 2e-16	1.140 (1.127, 1.152)	< 2e-16
Female sex	0.223 (0.196, 0.254)	< 2e-16	0.225 (0.198, 0.255)	< 2e-16	0.225 (0.200, 0.258)	< 2e-16
Ethnicity
White	Ref.	-	Ref.	-	Ref.	-
Asian	0.334 (0.158, 0.705)	0.004	0.332 (0.157, 0.703)	0.004	0.351 (0.166, 0.741)	0.004
Black	0.881 (0.455, 1.707)	0.706	0.875 (0.452, 1.696)	0.694	0.911 (0.470, 1.765)	0.783
Others	0.638 (0.352, 1.157)	0.139	0.640 (0.353, 1.160)	0.141	0.654 (0.361, 1.185)	0.141
BMI	0.978 (0.966, 0.989)	1.97e-05	0.978 (0.966, 0.989)	0.000109	0.979 (0.968, 0.991)	0.000356
Non-college education	1.218 (1.078, 1.374)	0.002	1.217 (1.077, 1.374)	0.002	1.228 (1.088, 1.387)	0.002
Employment
Employment	Ref.	-	Ref.	-	Ref.	-
Retired	1.005 (0.890, 1.135)	0.933	1.004 (0.890, 1.134)	0.944	1.004 (0.890, 1.134)	0.947
Unemployment	1.110 (0.907, 1.357)	0.311	1.108 (0.906, 1.355)	0.319	1.113 (0.910, 1.361)	0.297
Townsend Deprivation Index	0.988 (0.973, 1.004)	0.128	0.988 (0.973, 1.003)	0.124	0.989 (0.974, 1.004)	0.158
Current or former smoker	1.956 (1.726, 2.216)	< 2e-16	1.955 (1.726, 2.215)	< 2e-16	1.955 (1.726, 2.215)	< 2e-16
Smoking pack-years	1.015 (1.014, 1.017)	< 2e-16	1.015 (1.014, 1.017)	< 2e-16	1.016 (1.014, 1.017)	< 2e-16
Alcohol consumption frequency
Never	Ref.	-	Ref.	-	Ref.	-
< 3 times per week	0.923 (0.770, 1.106)	0.383	0.922 (0.769, 1.105)	0.38	0.925 (0.772, 1.108)	0.38
≥ 3 times per week	0.753 (0.626, 0.905)	0.002	0.753 (0.626, 0.905)	0.003	0.753 (0.626, 0.905)	0.003
Healthy diet score	0.958 (0.925, 0.994)	0.02	0.958 (0.925, 0.994)	0.021	0.956 (0.922, 0.991)	0.014
Physical activity
Never	Ref.	-	Ref.	-	Ref.	-
Low activity	1.010 (0.790, 1.293)	0.965	1.005 (0.786, 1.286)	0.967	1.002 (0.784, 1.282)	0.985
Medium activity	0.835 (0.702, 0.993)	0.041	0.833 (0.700, 0.991)	0.039	0.830 (0.698, 0.988)	0.036
High activity	0.832 (0.638, 1.084)	0.173	0.830 (0.637, 1.081)	0.167	0.823 (0.631, 1.073)	0.149
Self-reported health
Poor	Ref.	-	Ref.	-	Ref.	-
Excellent	0.413 (0.323, 0.529)	2.28e-12	0.413 (0.323, 0.529)	2.45e-12	0.406 (0.317, 0.520)	8.48e-13
Good	0.517 (0.425, 0.629)	4.7e-11	0.518 (0.426, 0.631)	5.57e-11	0.512 (0.421, 0.623)	2.48e-11
Fair	0.743 (0.614, 0.900)	0.002	0.745 (0.616, 0.902)	0.003	0.742 (0.613, 0.898)	0.002
Blood pressure medication	1.286 (1.151, 1.436)	8.48e-06	1.286 (1.151, 1.436)	8.75e-06	1.296 (1.160, 1.448)	4.51e-06
Insulin medication	0.356 (0.205, 0.616)	0.000221	0.352 (0.204, 0.610)	0.000196	0.362 (0.209, 0.627)	0.000286
Cholesterol lowering medication	1.446 (1.294, 1.617)	8.63e-11	1.448 (1.295, 1.619)	7.55e-11	1.431 (1.281, 1.600)	2.72e-10
PhenoAge acceleration
Quartile 1	Ref.		-	-	-	-
Quartile 2	1.322 (1.107, 1.579)	0.002	-	-	-	-
Quartile 3	1.560 (1.316, 1.850)	3.22e-07	-	-	-	-
Quartile 4	2.384 (2.023, 2.809)	< 2e-16	-	-	-	-
Continuous, per SD increase	-	-	1.064 (1.054, 1.074)	< 2e-16	-	-
Non-accelerated ageingd	-	-	-	-	Ref.	-
Accelerated ageinge	-	-	-	-	1.631 (1.470, 1.809)	< 2e-16
Age	1.141 (1.129, 1.154)	< 2e-16	1.141 (1.129, 1.154)	< 2e-16	1.141 (1.128, 1.153)	< 2e-16
Female sex	0.256 (0.225, 0.291)	< 2e-16	0.257 (0.226, 0.292)	< 2e-16	0.249 (0.220, 0.283)	< 2e-16
Ethnicity
White	Ref.	-	Ref.	-	Ref.	-
Asian	0.373 (0.177, 0.788)	0.01	0.366 (0.173, 0.772)	0.008	0.375 (0.178, 0.791)	0.01
Black	0.947 (0.489, 1.832)	0.871	0.951 (0.491, 1.840)	0.881	0.955 (0.493, 1.848)	0.89
Others	0.691 (0.381, 1.253)	0.223	0.686 (0.378, 1.243)	0.214	0.683 (0.377, 1.238)	0.21
BMI	0.972 (0.961, 0.983)	1.4e-06	0.972 (0.961, 0.983)	8.68e-07	0.975 (0.964, 0.987)	8.68e-05
Non-college education	1.228 (1.087, 1.386)	0.001	1.235 (1.094, 1.394)	0.001	1.234 (1.093, 1.393)	0.001
Employment
Employment	Ref.	-	Ref.	-	Ref.	-
Retired	0.990 (0.877, 1.118)	0.871	0.987 (0.875, 1.115)	0.838	0.996 (0.882, 1.124)	0.945
Unemployment	1.077 (0.881, 1.317)	0.471	1.064 (0.870, 1.301)	0.547	1.095 (0.896, 1.339)	0.375
Townsend Deprivation Index	0.986 (0.970, 1.001)	0.068	0.985 (0.970, 1.000)	0.052	0.988 (0.973, 1.003)	0.115
Current or former smoker	1.905 (1.681, 2.159)	< 2e-16	1.904 (1.680, 2.158)	< 2e-16	1.921 (1.695, 2.176)	< 2e-16
Smoking pack-years	1.015 (1.013, 1.017)	< 2e-16	1.015 (1.013, 1.017)	< 2e-16	1.015 (1.014, 1.017)	< 2e-16
Alcohol consumption frequency
Never	Ref.	-	Ref.	-	Ref.	-
< 3 times per week	0.941 (0.785, 1.128)	0.514	0.951 (0.794, 1.140)	0.59	0.937 (0.781, 1.122)	0.478
≥ 3 times per week	0.781 (0.650, 0.939)	0.009	0.795 (0.661, 0.956)	0.015	0.772 (0.642, 0.928)	0.006
Healthy diet score	0.971 (0.936, 1.006)	0.106	0.970 (0.936, 1.006)	0.102	0.964 (0.930, 1.000)	0.049
Physical activity
Never	Ref.	-	Ref.	-	Ref.	-
Low activity	0.987 (0.772, 1.263)	0.92	0.987 (0.772, 1.262)	0.916	0.994 (0.777, 1.272)	0.964
Medium activity	0.854 (0.718, 1.016)	0.075	0.860 (0.723, 1.024)	0.09	0.838 (0.705, 0.997)	0.046
High activity	0.855 (0.656, 1.114)	0.246	0.863 (0.662, 1.124)	0.275	0.835 (0.641, 1.089)	0.183
Self-reported health
Poor	Ref.	-	Ref.	-	Ref.	-
Excellent	0.443 (0.346, 0.567)	9.64e-11	0.464 (0.362, 0.595)	1.32e-09	0.423 (0.330, 0.541)	7.84e-12
Good	0.546 (0.449, 0.665)	1.55e-09	0.573 (0.471, 0.699)	3.39e-08	0.525 (0.432, 0.639)	1.28e-10
Fair	0.762 (0.630, 0.921)	0.005	0.793 (0.655, 0.960)	0.017	0.749 (0.619, 0.907)	0.003
Blood pressure medication	1.272 (1.138, 1.421)	2.11e-05	1.263 (1.131, 1.411)	3.59e-05	1.289 (1.154, 1.440)	7.23e-06
Insulin medication	0.335 (0.194, 0.581)	9.51e-05	0.315 (0.182, 0.546)	3.83e-05	0.353 (0.204, 0.612)	0.000201
Cholesterol lowering medication	1.459 (1.305, 1.631)	2.85e-11	1.458 (1.304, 1.629)	3.11e-11	1.441 (1.289, 1.610)	1.29e-10
Notes: Model was adjusted for age, sex, ethnicity, body mass index, education, employment, Townsend Deprivation Index, smoking status, pack-years of smoking, alcohol consumption frequency, healthy diet score, physical activity, self-reported health, blood pressure medication, insulin medication, and cholesterol lowering medication. CI indicates confidence interval; KDMAge, biological age calculat…
a Model 1 was developed using biological age acceleration categories from quartile 1 to quartile 4.
b Model 2 was developed using continuous biological age acceleration (per SD increase).
c Model 3 was developed using biological age acceleration categorized as accelerated vs. non-accelerated ageing.
d Non-accelerated ageing indicates that the residual of the regression of KDMAge or PhenoAge based on chronological age is ≤0.
e Accelerated ageing indicates that the residual of the regression of KDMAge or PhenoAge based on chronological age is >0.
