# Supplementary material for: Associations of biological ageing and genetic risk with incident abdominal aortic aneurysm
Source: Commun Med (Lond). 2026 Jan 9;6:107. doi: 10.1038/s43856-025-01373-w (PMC12894926; doi:10.1038/s43856-025-01373-w)
Supplement: Supplementary file 8 — Supplementary Data 5 [file 43856_2025_1373_MOESM8_ESM.xlsx]

## Sheet: Sheet1
Figure 2A
Metric	X_Value	HR	Lower_CI	Upper_CI	overall_pvalue	nonlinear_pvalue	Variable
Minimum	-9.21271	0.649447	0.449584	0.938158	<.001	0.390	KDMAge acceleration
Reference	-0.0608074	1	1	1			KDMAge acceleration
Minimum risk value	-9.21271	0.649447	0.449584	0.938158			KDMAge acceleration
Maximum	11.192	2.31226	1.59235	3.35764			KDMAge acceleration
Figure 2B
Metric	X_Value	HR	Lower_CI	Upper_CI	overall_pvalue	nonlinear_pvalue	Variable
Minimum	-12.1368	0.462058	0.334769	0.637744	<.001	0.750	PhenoAge acceleration
Reference	-0.435378	1	1	1			PhenoAge acceleration
Minimum risk value	-12.1368	0.462058	0.334769	0.637744			PhenoAge acceleration
Maximum	17.2062	2.9087	2.34962	3.60081			PhenoAge acceleration
