# Supplementary material for: Associations of biological ageing and genetic risk with incident abdominal aortic aneurysm
Source: Commun Med (Lond). 2026 Jan 9;6:107. doi: 10.1038/s43856-025-01373-w (PMC12894926; doi:10.1038/s43856-025-01373-w)
Supplement: Supplementary file 9 — Supplementary Data 6 [file 43856_2025_1373_MOESM9_ESM.xlsx]

## Sheet: Sheet1
Figure 3A								Figure 3B
Subgroup	KDMAge acceleration	HR	HR lower 95% CI	HR upper 95% CI	HR (95% CI)	P value		Subgroup	PhenoAge acceleration	HR	HR lower 95% CI	HR upper 95% CI	HR (95% CI)__	P value
Low genetic risk								Low genetic risk
	Q1	1			Reference	Reference			Q1	1			Reference	Reference
	Q2	1.19	0.9	1.57	1.19 (0.90, 1.57)	0.213			Q2	1.13	0.8	1.59	1.13 (0.80, 1.59)	0.504
	Q3	1.22	0.93	1.6	1.22 (0.93, 1.60)	0.154			Q3	1.57	1.14	2.17	1.57 (1.14, 2.17)	0.006
	Q4	1.52	1.18	1.97	1.52 (1.18, 1.97)	0.001			Q4	2.05	1.51	2.79	2.05 (1.51, 2.79)	<0.001
Intermediate genetic risk								Intermediate genetic risk
	Q1	1.36	1.05	1.76	1.36 (1.05, 1.76)	0.020			Q1	1.15	0.8	1.66	1.15 (0.80, 1.66)	0.450
	Q2	1.54	1.18	2	1.54 (1.18, 2.00)	0.001			Q2	1.75	1.27	2.42	1.75 (1.27, 2.42)	<0.001
	Q3	1.67	1.29	2.16	1.67 (1.29, 2.16)	<0.001			Q3	1.82	1.33	2.49	1.82 (1.33, 2.49)	<0.001
	Q4	1.98	1.54	2.53	1.98 (1.54, 2.53)	<0.001			Q4	2.88	2.14	3.88	2.88 (2.14, 3.88)	<0.001
High genetic risk								High genetic risk
	Q1	1.51	1.17	1.95	1.51 (1.17, 1.95)	0.001			Q1	1.55	1.09	2.18	1.55 (1.09, 2.18)	0.014
	Q2	2.09	1.64	2.68	2.09 (1.64, 2.68)	<0.001			Q2	1.99	1.45	2.73	1.99 (1.45, 2.73)	<0.001
	Q3	2.2	1.72	2.81	2.20 (1.72, 2.81)	<0.001			Q3	2.37	1.74	3.22	2.37 (1.74, 3.22)	<0.001
	Q4	2.53	2	3.21	2.53 (2.00, 3.21)	<0.001			Q4	3.72	2.77	4.98	3.72 (2.77, 4.98)	<0.001
Figure 3C								Figure 3D
Subgroup	KDMAge acceleration	HR	HR lower 95% CI	HR upper 95% CI	HRs (95% CI)__	P value		Subgroup	PhenoAge acceleration	HR	HR lower 95% CI	HR upper 95% CI	HR (95% CI)__	P value
Low genetic risk								Low genetic risk
	Non-accelerated ageing	1			Reference	Reference			Non-accelerated ageing	1			Reference	Reference
	Accelerated ageing	1.25	1.03	1.5	1.25 (1.03, 1.50)	0.021			Accelerated ageing	1.58	1.3	1.93	1.58 (1.30, 1.93)	<0.001
Intermediate genetic risk								Intermediate genetic risk
	Non-accelerated ageing	1.33	1.11	1.59	1.33 (1.11, 1.59)	0.002			Non-accelerated ageing	1.34	1.08	1.65	1.34 (1.08, 1.65)	0.007
	Accelerated ageing	1.65	1.38	1.97	1.65 (1.38, 1.97)	<0.001			Accelerated ageing	2.1	1.73	2.53	2.10 (1.73, 2.53)	<0.001
High genetic risk								High genetic risk
	Non-accelerated ageing	1.64	1.38	1.96	1.64 (1.38, 1.96)	<0.001			Non-accelerated ageing	1.62	1.32	1.99	1.62 (1.32, 1.99)	<0.001
	Accelerated ageing	2.15	1.81	2.54	2.15 (1.81, 2.54)	<0.001			Accelerated ageing	2.72	2.26	3.28	2.72 (2.26, 3.28)	<0.001
